# Supplementary material for: Distribution of Polyphenolic and Isoprenoid Compounds and Biological Activity Differences between in the Fruit Skin + Pulp, Seeds, and Leaves of New Biotypes of Elaeagnus multiflora Thunb
Source: Antioxidants (Basel). 2021 May 26;10(6):849. doi: 10.3390/antiox10060849 (PMC8229477; doi:10.3390/antiox10060849)
Supplement: Supplementary file 1 [file antioxidants-10-00849-s001.zip]

Archive with 1 entries (1 files):
- antioxidants-1193283-supplementary.pdf
